# Supplementary material for: Characteristics of interactions at protein segments without non-local intramolecular contacts in the Protein Data Bank
Source: PLoS One. 2018 Dec 11;13(12):e0205052. doi: 10.1371/journal.pone.0205052 (PMC6289587; doi:10.1371/journal.pone.0205052)
Supplement: S1 Data — Each column indicates the PDB ID; the type of segment (supported or floating); the length of the segment; the length category (short, medium, or long); the secondary structural elements (helix, beta, or coil); the number of interacting molecules for polypeptides, polynucleotides, and chemical compound; and the sequence of the segment. (GZ) [file pone.0205052.s008.gz]

Archive with 1 entries (1 files):
- segments.csv
